# Supplementary material for: Ectopic gut colonization: a metagenomic study of the oral and gut microbiome in Crohn’s disease
Source: Gut Pathog. 2021 Feb 25;13:13. doi: 10.1186/s13099-021-00409-5 (PMC7905567; doi:10.1186/s13099-021-00409-5)
Supplement: Supplementary file 1 — Additional file 1: Table S1. Pairwise distance between S. salivarius strains gene markers analysis. [file 13099_2021_409_MOESM1_ESM.xlsx]

## Sheet: Sheet1
Supplemental table 1: Pairwise distance between S. salivarius strains gene markers analysis
		E0022S	E0007S	E0008S	E0004G	C0017S	E0020S	E0007G	E0002S	E0008G	E0023S	E0044S	C0010G	E0002G	ReferenceGenomes	E0034G	E0010S	E0020G	E0031S	E0017S	C0005S
		MHS083_metaphlan2	MHS067_metaphlan2	MHS068_metaphlan2	MHS052_metaphlan2	MHS935_metaphlan2	MHS081_metaphlan2	MHS055_metaphlan2	MHS062_metaphlan2	MHS056_metaphlan2	MHS084_metaphlan2	MHS929_metaphlan2	MHS925_metaphlan2	MHS050_metaphlan2	NC_017594	MHS203_metaphlan2	MHS070_metaphlan2	MHS091_metaphlan2	MHS190_metaphlan2	MHS078_metaphlan2	MHS196_metaphlan2
MHS083_metaphlan2	E0022S
MHS067_metaphlan2	E0007S	0.0260761
MHS068_metaphlan2	E0008S	0.0312498	0.0292951
MHS052_metaphlan2	E0004G	0.0314757	0.0296471	0.0342524
MHS935_metaphlan2	C0017S	0.0269486	0.0258454	0.031432	0.0322557
MHS081_metaphlan2	E0020S	0.0294693	0.0251473	0.0296941	0.0355756	0.0252837
MHS055_metaphlan2	E0007G	0.0291868	0.0164448	0.0325947	0.0325891	0.0304486	0.0270636
MHS062_metaphlan2	E0002S	0.0298432	0.026273	0.0334669	0.0280051	0.0295452	0.0304764	0.0327921
MHS056_metaphlan2	E0008G	0.0296375	0.0247005	0.0171789	0.0352742	0.029804	0.0250786	0.0273092	0.0319215
MHS084_metaphlan2	E0023S	0.0297108	0.0275601	0.0342449	0.0378017	0.0338231	0.0281639	0.0316842	0.0348666	0.0300682
MHS929_metaphlan2	E0044S	0.0304844	0.0275363	0.0364962	0.0370745	0.0300274	0.0273493	0.0308045	0.0353421	0.0284983	0.0361675
MHS925_metaphlan2	C0010G	0.0281027	0.0259345	0.0291323	0.0290487	0.0289901	0.0304652	0.0296516	0.0268515	0.0307762	0.0309769	0.0343234
MHS050_metaphlan2	E0002G	0.0313255	0.0299317	0.0341481	0.00736517	0.0317032	0.0351738	0.0331075	0.0269527	0.0349897	0.0392448	0.0372384	0.0283439
NC_017594	ReferenceGenomes	0.0368948	0.0331336	0.0289309	0.0462672	0.036123	0.0331318	0.0294376	0.0413065	0.0305789	0.0339487	0.027873	0.0412383	0.0465663
MHS203_metaphlan2	E0034G	0.0330187	0.0247673	0.0374763	0.0355455	0.0224035	0.0286824	0.0300988	0.0325919	0.0310338	0.0364757	0.0329279	0.0288297	0.0375418	0.0324949
MHS070_metaphlan2	E0010S	0.0290278	0.0251327	0.0315815	0.0334796	0.0261814	0.0276307	0.0296017	0.0295979	0.0280127	0.0284077	0.0299985	0.0279197	0.0332832	0.0373911	0.0264572
MHS091_metaphlan2	E0020G	0.0285621	0.029063	0.03278	0.0366148	0.0270424	0.0189564	0.0309027	0.0317326	0.0300507	0.0278811	0.031854	0.0292584	0.0359007	0.0347123	0.028307	0.0291017
MHS190_metaphlan2	E0031S	0.0352872	0.0211523	0.0402368	0.0342163	0.0312558	0.0394586	0.028292	0.0335373	0.0395765	0.0452876	0.0360941	0.0292963	0.0369938	0.0396777	0.0317714	0.0319695	0.036733
MHS078_metaphlan2	E0017S	0.0288167	0.0237022	0.0292172	0.0342061	0.0296412	0.0248003	0.0272068	0.0320335	0.0264727	0.0308709	0.0268124	0.0299433	0.0343438	0.0334006	0.0283523	0.0265095	0.0311322	0.0304686
MHS196_metaphlan2	C0005S	0.026232	0.0237156	0.0190077	0.0330273	0.0270961	0.0218641	0.0277412	0.0322396	0.0210197	0.0312928	0.022529	0.0279587	0.0331689	0.0227206	0.025095	0.0247226	0.0279677	0.0383879	0.0216566
Samples (Gut and Oral) from the same subject
